# Supplementary material for: From In Silico to a Cellular Model: Molecular Docking Approach to Evaluate Antioxidant Bioactive Peptides
Source: Antioxidants (Basel). 2023 Mar 8;12(3):665. doi: 10.3390/antiox12030665 (PMC10045749; doi:10.3390/antiox12030665)
Supplement: Supplementary file 1 [file antioxidants-12-00665-s001.zip]

Archive with 1 entries (1 files):
- antioxidants-2228058-supplementary.xlsx
