# Supplementary material for: From In Silico to a Cellular Model: Molecular Docking Approach to Evaluate Antioxidant Bioactive Peptides
Source: Antioxidants (Basel). 2023 Mar 8;12(3):665. doi: 10.3390/antiox12030665 (PMC10045749; doi:10.3390/antiox12030665)
Supplement: Supplementary file 1 [file antioxidants-12-00665-s001.zip › antioxidants-2228058-supplementary.xlsx]

## Sheet: Sheet1
3	17	18	2	7	5	7	4	4	46	30	7	5	51	4	7	5	1	4	7	6	3	6	1	2	2	3	4	8	5	3	1	2	1	1	25	1	2	2	12	4	4	8	5	15	1	1	16	2	16
Gly325	Tyr334	Ser363	GLY364	Leu365	Ala366	Gly367	Val369	Gly372	Arg380	Asn382	ASN387	ASP389	Arg415	Ile416	Val418	Val420	Asp422	Gly423	SER431	Gly433	Cys434	His436	Leu457	Thr458	Arg459	Ile461	Gly462	Val465	Val467	Arg470	Phe478	Asp479	Gly480	Asn482	Arg483	Cyss489	Arg498	Met499	Ser508	Gly509	Ala510	Val512	Val514	Tyr525	Gln528	Asp529	Gln530	Glu542	Ser555
	1								1				1																						1				1								1		1
																					1		1	1	1							1					1	1										1
																					1	1		1	1							1		1		1	1	1										1
									1				1									1				1									1				1										1
			1	1	1				1	1			1	1						1	1														1						1			1
				1					1				1														1								1						1			1
									1				1																																				1
									1	1
									1	1
									1		1	1							1	1
																																												1			1		1
	1									1
	1									1
																																													1	1	1		1
		1							1	1			1
													1																				1		1				1
									1	1
									1				1																															1			1
		1							1	1			1									1
									1	1			1																						1									1
							1									1	1	1											1	1													1
								1																						1													1
																												1
						1									1													1	1													1
1							1	1								1													1														1
1																														1
								1										1																									1
1							1	1										1
		1								1																													1	1
							1																						1
	1	1							1	1	1
		1											1
									1	1	1		1																										1								1
									1	1			1							1																				1
	1								1		1		1
	1								1				1						1																1
		1							1	1	1	1	1																						1
									1			1	1						1			1													1
		1							1			1
									1	1			1
	1								1				1																															1
	1								1	1	1		1																						1												1
	1												1																						1
		1								1			1																						1				1								1
		1							1	1			1																						1									1
									1				1
													1	1	1	1												1
									1	1
									1	1			1																						1				1
	1	1							1	1			1						1	1		1					1				1				1				1	1				1					1
									1				1						1																												1
									1	1			1																						1				1										1
									1				1																						1									1			1		1
									1				1																						1									1			1		1
									1	1			1						1	1																													1
	1	1							1	1			1						1			1													1									1			1		1
	1	1							1	1			1																										1					1			1
	1	1							1	1			1																						1									1			1		1
	1	1							1	1			1													1									1				1					1			1
	1	1							1	1	1	1	1							1						1																							1
	1	1	1						1	1			1																						1									1			1		1
				1					1				1															1														1
	1	1							1	1			1																						1				1								1		1
									1				1
						1							1	1																					1							1
				1					1				1		1													1														1
					1	1							1	1													1								1					1		1
						1							1		1												1
					1	1							1															1														1
				1												1																											1
				1	1								1		1													1
					1				1				1		1																										1	1
													1		1													1														1
						1			1				1
		1		1																																					1								1
						1							1
																1		1											1
[truncated: 18 more columns]
